# Supplementary material for: Ranges, temporal trend, and determinants of novel obesity indices in middle-aged and older Chinese population: insights from a nationally representative and longitudinal study
Source: Front Public Health. 2025 Aug 14;13:1571254. doi: 10.3389/fpubh.2025.1571254 (PMC12390798; doi:10.3389/fpubh.2025.1571254)
Supplement: Supplementary file 1 [file Table_1.XLSX]

## Sheet: Sheet1
Baseline characteristics of participants from CHARLS 2011 cohort, stratified by sex and age groups (45–54, 55–64, and ≥65 years)
Variables	Total	45-54		55-64		65-		P value
		Male	Female	Male	Female	Male	Female
Age	60.31±9.85	49.88±2.90	49.21±2.76	59.54±2.79	59.21±2.81	71.31±5.10	72.91±6.15
Marital status
Living alone	1339(26.37)	89(13.93)	192(20.04)	152(15.54)	238(26.92)	218(25.68)	450(58.44)	<0.0001
Live with partner	3739(73.63)	550(86.07)	766(79.96)	826(84.46)	646(73.08)	631(74.32)	320(41.56)
Education
Illiterate	1365(26.88)	23(3.60)	196(20.46)	109(11.15)	366(41.40)	187(22.03)	484(62.86)	<0.0001
Less than elementary school	2190(43.13)	218(34.12)	360(37.58)	559(57.16)	365(41.29)	466(54.89)	222(28.83)
Elementary School	1029(20.26)	255(39.91)	272(28.39)	223(22.80)	107(12.10)	128(15.08)	44(5.71)
Middle school or vocational school	418(8.23)	126(19.72)	113(11.80)	78(7.98)	39(4.41)	47(5.54)	15(1.95)
High school and above	76(1.50)	17(2.66)	17(1.77)	9(0.92)	7(0.79)	21(2.47)	5(0.65)
Living area
Urban area	901(17.74)	93(14.55)	196(20.46)	141(14.42)	187(21.15)	123(14.49)	161(20.91)	<0.0001
Rural area	4177(82.26)	546(85.45)	762(79.54)	837(85.58)	697(78.85)	726(85.51)	609(79.09)
Smoke
Yes	2061(40.59)	473(74.02)	44(4.59)	750(76.69)	68(7.69)	627(73.85)	99(12.86)	<0.0001
No	3017(59.41)	166(25.98)	914(95.41)	228(23.31)	816(92.31)	222(26.15)	671(87.14)
Drinking status
Drink more than once a month	1289(25.38)	323(50.55)	62(6.47)	458(46.83)	68(7.69)	320(37.69)	58(7.53)	<0.0001
Drink but less than once a month	394(7.76)	84(13.15)	62(6.47)	106(10.84)	44(4.98)	71(8.36)	27(3.51)
No drink	3395(66.86)	232(36.31)	834(87.06)	414(42.33)	772(87.33)	458(53.95)	685(88.96)
Diabetes
Yes	797(15.70)	72(11.27)	126(13.15)	175(17.89)	151(17.08)	141(16.61)	132(17.14)	0.0009
No	4281(84.30)	567(88.73)	832(86.85)	803(82.11)	733(82.92)	708(83.39)	638(82.86)
Hypertension
Yes	1587(31.25)	152(23.79)	243(25.37)	309(31.60)	315(35.63)	266(31.33)	302(39.22)	<0.0001
No	3491(68.75)	487(76.21)	715(74.63)	669(68.40)	569(64.37)	583(68.67)	468(60.78)
CKD
Yes	488(9.61)	19(2.97)	19(1.98)	54(5.52)	39(4.41)	173(20.38)	184(23.90)	<0.0001
No	4590(90.39)	620(97.03)	939(98.02)	924(94.48)	845(95.59)	676(79.62)	586(76.10)
ABSI	0.083±0.012	0.081±0.005	0.081±0.005	0.082±0.005	0.084±0.006	0.084±0.011	0.089±0.024	<0.0001
CVAI	98.025±49.032	90.032±45.396	87.571±32.677	93.608±45.134	106.292±72.8	93.462±43.5	118.812±36.406	<0.0001
LAP	38.83±41.988	38.424±57.14	45.101±43.794	30.277±30.355	48.431±39.668	25.271±28.439	46.157±46.58	<0.0001
VAI	2.405±4.21	2.411±5.454	2.839±4.006	1.798±4.074	2.925±3.859	1.457±1.736	3.082±5.331	<0.0001
WHTR	0.542±0.08	0.518±0.072	0.553±0.063	0.519±0.057	0.568±0.089	0.518±0.092	0.575±0.08	<0.0001
WWI	11.204±0.94	10.668±0.686	11.095±0.772	10.845±0.685	11.494±0.816	11.03±0.813	12.099±1.123	<0.0001
Continuous variables are presented as means ± standard deviations; categorical variables are presented as counts (percentages).
Age groups were categorized as 45–54, 55–64, and ≥65 years.
