# Supplementary material for: Ranges, temporal trend, and determinants of novel obesity indices in middle-aged and older Chinese population: insights from a nationally representative and longitudinal study
Source: Front Public Health. 2025 Aug 14;13:1571254. doi: 10.3389/fpubh.2025.1571254 (PMC12390798; doi:10.3389/fpubh.2025.1571254)
Supplement: Supplementary file 2 [file Table_2.XLSX]

## Sheet: Sheet
Univariate linear regression analyses of determinants of obesity indices (VAI, ABSI, WHtR, CVAI, and WWI) in the CHARLS 2011
Variable	VAI			ABSI			WhtR			CVAI			WWI			LAP
	β	95%CI	P value	β	95%CI	P value	β	95%CI	P value	β	95%CI	P value	β	95%CI	P value	β	95%CI	P value
Age	-0.01588	(-0.02764, -0.00413)	0.0081	0.00026	(0.00022, 0.00029)	0	0.00035	(0.00013, 0.00057)	0.002	0.81401	(0.67890, 0.94912)	0	0.02857	(0.02607, 0.03108)	0	-0.27232	(-0.38936, -0.15528)	0
Sex
Female (reference)	Reference
Male	-1.10031	(-1.33011, -0.87050)	0	-0.00155	(-0.00219, -0.00090)	0	-0.04578	(-0.04999, -0.04157)	0	-10.4858	(-13.16956, -7.80201)	0	-0.66313	(-0.71155, -0.61470)	0	-15.8747	(-18.14452, -13.60491)	0
Marital status
Living alone (reference)	Reference
Live with partner	0.11822	(-0.14467, 0.38110)	0.3781	-0.00205	(-0.00278, -0.00132)	0	-0.00559	(-0.01057, -0.00061)	0.0278	-1.08794	(-4.14946, 1.97357)	0.486	-0.30668	(-0.36477, -0.24859)	0	3.96358	(1.34405, 6.58312)	0.003
Education
Illiterate (reference)	Reference
Less than elementary school	0.12471	(-0.16001, 0.40944)	0.3906	-0.00243	(-0.00322, -0.00164)	0	-0.01577	(-0.02115, -0.01039)	0	-7.64487	(-10.95280, -4.33694)	0	-0.42492	(-0.48652, -0.36331)	0	-0.49827	(-3.33629, 2.33974)	0.7307
Elementary School	0.10154	(-0.23933, 0.44241)	0.5593	-0.00337	(-0.00431, -0.00243)	0	-0.01506	(-0.02150, -0.00862)	0	-5.92217	(-9.88234, -1.96201)	0.0034	-0.5615	(-0.63525, -0.48774)	0	2.97637	(-0.42122, 6.37397)	0.086
Middle school or vocational school	-0.07075	(-0.53230, 0.39080)	0.7638	-0.00386	(-0.00514, -0.00258)	0	-0.01191	(-0.02062, -0.00319)	0.0075	-2.06474	(-7.42698, 3.29750)	0.4504	-0.63475	(-0.73461, -0.53488)	0	2.80487	(-1.79563, 7.40536)	0.232
High school and above	0.10414	(-0.86896, 1.07725)	0.8338	-0.00474	(-0.00743, -0.00204)	0.0006	-0.02039	(-0.03877, -0.00201)	0.0297	4.98519	(-6.32016, 16.29053)	0.3874	-0.80039	(-1.01094, -0.58984)	0	0.57141	(-9.12794, 10.27076)	0.9081
Living area
Rural area (reference)	Reference
Urban area	0.53868	(0.23580, 0.84155)	0.0005	-0.00045	(-0.00129, 0.00040)	0.3003	0.01876	(0.01303, 0.02449)	0	15.9042	(12.40020, 19.40828)	0	0.04699	(-0.02070, 0.11468)	0.1736	10.375	(7.36460, 13.38547)	0
Smoke
No (reference)	Reference
Yes	-0.77633	(-1.01128, -0.54139)	0	-0.00089	(-0.00155, -0.00023)	0.0079	-0.03608	(-0.04044, -0.03172)	0	-8.94029	(-11.67650, -6.20407)	0	-0.4721	(-0.52314, -0.42106)	0	-12.0027	(-14.33193, -9.67340)	0
Drinking status
No drink (reference)	Reference
Drink more than once a month	-0.57051	(-0.84014, -0.30088)	0	-0.00129	(-0.00204, -0.00053)	0.0008	-0.02327	(-0.02834, -0.01820)	0	-8.28809	(-11.42401, -5.15216)	0	-0.38107	(-0.44029, -0.32185)	0	-7.4999	(-10.18462, -4.81519)	0
Drink but less than once a month	-0.34564	(-0.78427, 0.09299)	0.1224	-0.0016	(-0.00283, -0.00038)	0.0103	-0.02204	(-0.03030, -0.01379)	0	-7.43542	(-12.53692, -2.33392)	0.0043	-0.36391	(-0.46025, -0.26757)	0	-6.16917	(-10.53664, -1.80169)	0.0056
Diabetes
No(reference)	Reference
Yes	2.3928	(2.08121, 2.70440)	0	0.0017	(0.00081, 0.00258)	0.0002	0.02735	(0.02136, 0.03334)	0	20.4199	(16.75398, 24.08578)	0	0.25414	(0.18338, 0.32490)	0	27.8665	(24.78455, 30.94843)	0
Hypertension
No (reference)	Reference
Yes	0.81163	(0.56270, 1.06055)	0	0.00117	(0.00048, 0.00187)	0.001	0.03762	(0.03300, 0.04225)	0	25.2504	(22.42406, 28.07668)	0	0.26678	(0.21146, 0.32209)	0	17.8857	(15.44247, 20.32897)	0
CKD
No (reference)	Reference
Yes	-0.21433	(-0.60734, 0.17869)	0.2851	0.00344	(0.00235, 0.00453)	0	0.00144	(-0.00601, 0.00890)	0.7039	8.36661	(3.79511, 12.93810)	0.0003	0.33932	(0.25206, 0.42658)	0	-3.44193	(-7.36047, 0.47662)	0.0851
β = regression coefficient; 95% CI = 95% confidence interval.
For categorical variables, the reference group is indicated in parentheses. Regression coefficients represent the mean difference in obesity index relative to the reference group.
ABSI = A Body Shape Index; WHtR = Waist-to-Height Ratio; CVAI = Chinese Visceral Adiposity Index; VAI = Visceral Adiposity Index; WWI = Weight-adjusted Waist Index.
