# Supplementary material for: Ranges, temporal trend, and determinants of novel obesity indices in middle-aged and older Chinese population: insights from a nationally representative and longitudinal study
Source: Front Public Health. 2025 Aug 14;13:1571254. doi: 10.3389/fpubh.2025.1571254 (PMC12390798; doi:10.3389/fpubh.2025.1571254)
Supplement: Supplementary file 3 [file Table_3.XLSX]

## Sheet: Sheet1
Multivariate linear regression analyses of determinants of obesity indices (VAI, ABSI, WHtR, CVAI, and WWI) in the CHARLS 2011
Variable	VAI			ABSI			WhtR			CVAI			WWI			LAP
	β	95%CI	P value	β	95%CI	P value	β	95%CI	P value	β	95%CI	P value	β	95%CI	P value	β	95%CI	P value
Age	-0.01053	(-0.02416, 0.00310)	0.1298	0.00023	(0.00020, 0.00027)	0	0.00084	(0.00066, 0.00102)	0	1.02732	(0.89033, 1.16430)	0	0.0299	(0.02716, 0.03263)	0	-0.1498	(-0.28009, -0.01951)	0
Sex
Female (reference)	Reference
Male	-1.19206	(-1.53099, -0.85313)	0	-0.00202	(-0.00296, -0.00109)	0	-0.03642	(-0.04092, -0.03191)	0	-7.0819	(-10.48915, -3.67465)	0	-0.65857	(-0.72657, -0.59057)	0	-15.9321	(-19.17278, -12.69142)	0
Marital status
Living alone (reference)	Reference
Live with partner	0.23637	(-0.03467, 0.50741)	0.0874	1e-05	(-0.00074, 0.00075)	0.9861	0.00533	(0.00173, 0.00893)	0.0038	5.87905	(3.15431, 8.60380)	0	0.02575	(-0.02863, 0.08013)	0.3533	5.75434	(3.16280, 8.34588)	0.1416
Education
Illiterate (reference)	Reference
Less than elementary school	0.36149	(0.06070, 0.66228)	0.0185	-0.00056	(-0.00139, 0.00027)	0.1839	-0.00045	(-0.00445, 0.00354)	0.8234	-1.74785	(-4.77166, 1.27596)	0.2572	-0.05637	(-0.11672, 0.00398)	0.0671	2.15685	(-0.71913, 5.03284)	0.0164
Elementary School	0.28318	(-0.09455, 0.66091)	0.1417	-0.00015	(-0.00119, 0.00089)	0.7818	0.00207	(-0.00294, 0.00709)	0.4179	3.10768	(-0.68963, 6.90498)	0.1087	-0.03313	(-0.10891, 0.04265)	0.3915	4.42124	(0.80957, 8.03290)	0.3047
Middle school or vocational school	0.03559	(-0.46457, 0.53574)	0.8891	-0.00015	(-0.00153, 0.00123)	0.8323	-0.00268	(-0.00932, 0.00397)	0.4299	2.44999	(-2.57799, 7.47797)	0.3395	-0.0896	(-0.18995, 0.01074)	0.0801	2.50426	(-2.27793, 7.28644)	0.7699
High school and above	0.15584	(-0.83160, 1.14329)	0.757	-0.00184	(-0.00455, 0.00088)	0.1858	-0.01331	(-0.02642, -0.00019)	0.0468	3.3767	(-6.54992, 13.30332)	0.5049	-0.35062	(-0.54873, -0.15251)	0.0005	-1.40898	(-10.85032, 8.03236)	0.0002
Living area
Rural area (reference)	Reference
Urban area	0.302	(-0.01526, 0.61925)	0.0621	-0.00043	(-0.00131, 0.00044)	0.3309	0.00793	(0.00372, 0.01215)	0.0002	10.0597	(6.87035, 13.24901)	0	-0.00994	(-0.07360, 0.05371)	0.7594	5.85452	(2.82111, 8.88794)	0.5538
Smoke
No (reference)	Reference
Yes	0.02762	(-0.28692, 0.34215)	0.8633	7e-05	(-0.00080, 0.00094)	0.8727	-0.00879	(-0.01296, -0.00461)	0	-2.86505	(-6.02700, 0.29691)	0.0757	-0.06285	(-0.12596, 0.00025)	0.0509	-0.90833	(-3.91571, 2.09905)	0.3806
Drinking status
No drink (reference)	Reference
Drink more than once a month	0.04087	(-0.25572, 0.33746)	0.787	3e-05	(-0.00079, 0.00084)	0.9484	0.00113	(-0.00281, 0.00508)	0.5723	-2.38326	(-5.36484, 0.59832)	0.1172	0.03161	(-0.02790, 0.09111)	0.2978	1.26835	(-1.56748, 4.10417)	0.8744
Drink but less than once a month	0.07208	(-0.36369, 0.50784)	0.7457	-0.00034	(-0.00154, 0.00086)	0.5749	-0.00274	(-0.00853, 0.00304)	0.3527	-1.2433	(-5.62400, 3.13740)	0.578	-0.03593	(-0.12336, 0.05150)	0.4205	-0.33607	(-4.50261, 3.83047)	0
Diabetes
No (reference)	Reference
Yes	2.31024	(1.99986, 2.62063)	0	0.00156	(0.00070, 0.00241)	0.0004	0.01662	(0.01250, 0.02075)	0	13.8184	(10.69814, 16.93865)	0	0.19553	(0.13325, 0.25780)	0	25.3908	(22.42308, 28.35851)	0
Hypertension
No (reference)	Reference
Yes	0.56661	(0.32003, 0.81318)	0	0.00095	(0.00027, 0.00163)	0.0061	0.0223	(0.01902, 0.02557)	0	16.9126	(14.43379, 19.39136)	0	0.16549	(0.11602, 0.21496)	0	14.5904	(12.23278, 16.94800)	0.3518
CKD
No(reference)	Reference
Yes	-0.10517	(-0.51073, 0.30039)	0.6112	0.00039	(-0.00072, 0.00151)	0.4882	-0.00392	(-0.00931, 0.00147)	0.1537	-2.27006	(-6.34708, 1.80696)	0.2751	-0.01335	(-0.09471, 0.06802)	0.7478	-1.8417	(-5.71941, 2.03601)	0
Bmi	0.00503	(-0.00393, 0.01399)	0.271	-0.00018	(-0.00020, -0.00015)	0	0.00403	(0.00391, 0.00415)	0	1.69283	(1.60276, 1.78290)	0	-0.00062	(-0.00242, 0.00118)	0.4996	0.29421	(0.20854, 0.37988)	0
β = regression coefficient; CI = confidence interval. Each model was adjusted for age, sex, marital status, education level, and urban/rural residence.
For categorical variables, the reference group is indicated in parentheses. Regression coefficients represent the mean difference in obesity index relative to the reference group.
VAI = Visceral Adiposity Index; ABSI = A Body Shape Index; WHtR = Waist-to-Height Ratio; CVAI = Chinese Visceral Adiposity Index; WWI = Weight-adjusted Waist Index; LAP = Lipid Accumulation Product.
