# Supplementary material for: Ranges, temporal trend, and determinants of novel obesity indices in middle-aged and older Chinese population: insights from a nationally representative and longitudinal study
Source: Front Public Health. 2025 Aug 14;13:1571254. doi: 10.3389/fpubh.2025.1571254 (PMC12390798; doi:10.3389/fpubh.2025.1571254)
Supplement: Supplementary file 4 [file Table_4.XLSX]

## Sheet: Sheet1
Multivariate GEE analyses of factors associated with six obesity indices across CHARLS 2011–2015 waves
Variable	VAI			ABSI			WhtR			CVAI			WWI			LAP
	β	95%CI	P value	β	95%CI	P value	β	95%CI	P value	β	95%CI	P value	β	95%CI	P value	β	95%CI	P value
Age	-0.00717	(-0.0203,0.00597)	0.2848	0.00018	(0.00015,0.0002)	0	0.00058	(0.00032,0.00084)	0	0.92679	(0.68689,1.16669)	0	0.02512	(0.02161,0.02863)	0	-0.25293	(-0.41791,-0.08795)	0.0027
Sex
Female (reference)	Reference
Male	-1.09163	(-1.38992,-0.79335)	0	-0.00222	(-0.00276,-0.00168)	0	-0.03823	(-0.04405,-0.03242)	0	-9.86041	(-14.15921,-5.56162)	0	-0.68566	(-0.76724,-0.60407)	0	-17.6954	(-21.48747,-13.9033)	0
Marital status
Living alone (reference)	Reference
Live with partner	0.15562	(-0.06001,0.37125)	0.1572	0.00019	(-0.00026,0.00063)	0.4103	0.00481	(0.00015,0.00947)	0.0429	6.07906	(2.52509,9.63304)	0.0008	0.00642	(-0.06201,0.07485)	0.8541	5.77273	(2.82217,8.72329)	0.0001
Education
Illiterate (reference)	Reference
Less than elementary school	0.27679	(0.02971,0.52386)	0.0281	-0.00025	(-0.00071,0.00022)	0.2983	-0.00253	(-0.0075,0.00245)	0.3202	-2.06982	(-5.57047,1.43083)	0.2465	-0.05537	(-0.12667,0.01592)	0.128	1.95717	(-1.15916,5.07349)	0.2183
Elementary School	0.31915	(0.01884,0.61946)	0.0373	-0.00028	(-0.00085,0.00029)	0.3372	-0.00303	(-0.00898,0.00292)	0.3179	0.70292	(-3.21336,4.6192)	0.725	-0.07657	(-0.16344,0.01029)	0.084	3.94401	(-0.1103,7.99833)	0.0566
Middle school or vocational school	0.11615	(-0.23219,0.46449)	0.5134	9e-05	(-0.00062,0.0008)	0.8078	-0.00265	(-0.01103,0.00574)	0.5359	0.90614	(-5.86432,7.67659)	0.7931	-0.04739	(-0.15488,0.06011)	0.3876	2.0043	(-3.57474,7.58335)	0.4814
High school and above	-0.13864	(-0.67223,0.39495)	0.6106	-0.00127	(-0.00263,0.00008)	0.0645	-0.01517	(-0.02858,-0.00176)	0.0266	-1.4111	(-11.46189,8.6397)	0.7832	-0.27705	(-0.47986,-0.07425)	0.0074	-3.64823	(-13.35515,6.05868)	0.4613
Living area
Rural area (reference)	Reference
Urban area	0.24063	(-0.03625,0.5175)	0.0885	0.00012	(-0.0004,0.00064)	0.6511	0.00726	(0.00175,0.01277)	0.0098	10.2116	(6.36253,14.06074)	0	0.00664	(-0.07087,0.08415)	0.8667	7.76381	(3.57024,11.95739)	0.0003
Smoke
No (reference)	Reference
Yes	-0.15712	(-0.44362,0.12938)	0.2824	0.00032	(-0.00016,0.0008)	0.1918	-0.00795	(-0.01313,-0.00277)	0.0026	-2.76387	(-7.62408,2.09633)	0.265	-0.03699	(-0.10932,0.03533)	0.3161	-1.36478	(-4.91577,2.18621)	0.4513
Drinking status
No drink (reference)	Reference
Drink more than once a month	0.02899	(-0.18624,0.24423)	0.7918	0.00046	(0.00001,0.0009)	0.044	0.00173	(-0.00288,0.00634)	0.4626	-1.04207	(-4.74929,2.66515)	0.5817	0.05526	(-0.01024,0.12077)	0.0982	1.3251	(-1.83217,4.48237)	0.4107
Drink but less than once a month	-0.05865	(-0.32788,0.21058)	0.6694	-3e-05	(-0.00064,0.00058)	0.9226	-0.0009	(-0.00769,0.00589)	0.7956	0.95474	(-3.53723,5.44672)	0.677	-0.02002	(-0.11352,0.07348)	0.6747	-1.62118	(-5.76821,2.52586)	0.4436
Diabetes
No (reference)	Reference
Yes	2.41342	(1.6077,3.21914)	0	0.00105	(0.00051,0.00158)	0.0001	0.01683	(0.01077,0.02288)	0	12.4684	(6.63116,18.30559)	0	0.1904	(0.11449,0.26631)	0	28.281	(21.16336,35.3986)	0
Hypertension
No (reference)	Reference
Yes	0.69986	(0.35111,1.04862)	0	0.00052	(0.00006,0.00097)	0.0269	0.02378	(0.01915,0.0284)	0	15.5485	(9.79328,21.30364)	0	0.16952	(0.10407,0.23497)	0	15.5824	(11.9338,19.23106)	0
CKD
No (reference)	Reference
Yes	-0.05513	(-0.56929,0.45903)	0.8335	0.00017	(-0.00077,0.0011)	0.7253	0.00019	(-0.00821,0.00858)	0.9655	0.9347	(-4.57597,6.44536)	0.7396	0.02297	(-0.11067,0.15661)	0.7362	-0.37979	(-5.82444,5.06487)	0.8913
Bmi	0.00109	(-0.00546,0.00764)	0.7443	-0.00015	(-0.00018,-0.00013)	0	0.00386	(0.00246,0.00525)	0	1.78252	(-0.19471,3.75975)	0.0772	-0.00124	(-0.00639,0.0039)	0.6353	0.14091	(-0.05819,0.34)	0.1654
Time	0.10805	(-0.00269,0.2188)	0.0558	-0.00048	(-0.0008,-0.00016)	0.0029	0.00489	(0.00235,0.00744)	0.0002	4.51607	(1.63293,7.39921)	0.0021	-0.02217	(-0.06459,0.02026)	0.3059	6.37441	(4.83087,7.91796)	0
Time*Diabetes	-1.69306	(-2.42108,-0.96503)	0	-5e-05	(-0.00073,0.00063)	0.8873	-0.00969	(-0.01538,-0.00399)	0.0009	-5.40836	(-10.50896,-0.30777)	0.0377	-0.06721	(-0.15787,0.02345)	0.1462	-14.9894	(-20.87871,-9.10011)	0
β = regression coefficient; CI = confidence interval. Models were estimated using generalized estimating equations (GEE) to account for repeated measurements across two waves (2011 and 2015).
For categorical variables, the reference group is indicated in parentheses. Regression coefficients represent the mean difference in obesity index relative to the reference group.
VAI = Visceral Adiposity Index; ABSI = A Body Shape Index; WHtR = Waist-to-Height Ratio; CVAI = Chinese Visceral Adiposity Index; WWI = Weight-adjusted;Waist Index; LAP = Lipid Accumulation Product.
